# Supplementary material for: A hybridizing-enhanced differential evolution for optimization
Source: PeerJ Comput Sci. 2023 Jun 1;9:e1420. doi: 10.7717/peerj-cs.1420 (PMC10280462; doi:10.7717/peerj-cs.1420)
Supplement: Supplemental Information 1 [file peerj-cs-09-1420-s001.zip]

Archive with 42 entries (41 files):
- GWO.m
- HDEbestone.m
- HDEbesttwo.m
- HDEcurrentbestone.m
- HDEcurrenttwo.m
- HDErand.m
- HDErandbestone.m
- HDErandbesttwo.m
- HDErandtwo.m
- initialization.m
- input_data/
- input_data/M_10_D10.txt
- input_data/M_10_D2.txt
- input_data/M_1_D10.txt
- input_data/M_1_D2.txt
- input_data/M_2_D10.txt
- input_data/M_2_D2.txt
- input_data/M_3_D10.txt
- input_data/M_3_D2.txt
- input_data/M_4_D10.txt
- input_data/M_4_D2.txt
- input_data/M_5_D10.txt
- input_data/M_5_D2.txt
- input_data/M_6_D10.txt
- input_data/M_6_D2.txt
- input_data/M_7_D10.txt
- input_data/M_7_D2.txt
- input_data/M_8_D10.txt
- input_data/M_8_D2.txt
- input_data/M_8_D20.txt
- input_data/M_9_D10.txt
- input_data/M_9_D2.txt
- input_data/shift_data_1.txt
- input_data/shift_data_10.txt
- input_data/shift_data_2.txt
- input_data/shift_data_3.txt
- input_data/shift_data_4.txt
- input_data/shift_data_5.txt
- input_data/shift_data_6.txt
- input_data/shift_data_7.txt
- input_data/shift_data_8.txt
- input_data/shift_data_9.txt
