# Supplementary material for: A hybridizing-enhanced differential evolution for optimization
Source: PeerJ Comput Sci. 2023 Jun 1;9:e1420. doi: 10.7717/peerj-cs.1420 (PMC10280462; doi:10.7717/peerj-cs.1420)
Supplement: Supplemental Information 1 [file peerj-cs-09-1420-s001.zip › HDErandtwo.m]

clc;
clear all;

for trr=1
    Nf=trr;
      kkk=0;
      
for iijj=1:1
    tic
    yyy=0;
SearchAgents_no=30; % Number of search agents

Max_iter=10000; % Maximum numbef of iterations
ree=1;
%%   Grey Wold Optimizer (GWO) 

fhd=@cec19_func; 
func=5;
 if func == 1
        problem_size = 9;
        max_region = 8192.0;
        min_region = -8192.0;
        lu = [min_region * ones(1, problem_size); max_region * ones(1, problem_size)];
    elseif func == 2
        problem_size = 16;
        max_region = 16384.0;
        min_region = -16384.0;
        lu = [min_region * ones(1, problem_size); max_region * ones(1, problem_size)];
        
    elseif func == 3
        problem_size = 18;
        max_region = 4.0;
        min_region = -4.0;
        lu = [min_region * ones(1, problem_size); max_region * ones(1, problem_size)];
        
    else
        problem_size = 10;
        max_region = 100.0;
        min_region = -100.0;
        lu = [min_region * ones(1, problem_size); max_region * ones(1, problem_size)];
    end
    


 dim=problem_size;


lb=min_region;
ub=max_region;
% dim=30;
 MT2=0.1;

%%
% initialize alpha, beta, and delta_pos
Alpha_pos=zeros(1,dim);
Alpha_score=inf; %change this to -inf for maximization problems

Beta_pos=zeros(1,dim);
Beta_score=inf; %change this to -inf for maximization problems

Delta_pos=zeros(1,dim);
Delta_score=inf; %change this to -inf for maximization problems

%Initialize the positions of search agents
Positions=initialization(SearchAgents_no,dim,ub,lb);
Positions1=initialization(SearchAgents_no,dim,ub,lb);
Convergence_curve=zeros(1,Max_iter);
% fhd=str2func('cec14_func');%if you want to use form  Cost Functions CEC 2014 

func_num=Nf;
 for i=1:size(Positions,1) 
% fitness(i)=fobj(Positions(i,:));
fitness(i)=feval(fhd,Positions(i,:)',func);%if you want to use form  Cost Functions CEC 2014
fitness1(i)=inf;
 end
l=0;% Loop counter

%% Main loop
while l<Max_iter
    for i=1:size(Positions,1)  
        
       % Return back the search agents that go beyond the boundaries of the search space
        Flag4ub=Positions1(i,:)>ub;
        Flag4lb=Positions1(i,:)<lb;
        Positions1(i,:)=(Positions1(i,:).*(~(Flag4ub+Flag4lb)))+ub.*Flag4ub+lb.*Flag4lb;               
        
        % Calculate objective function for each search agent
%         fitness1(i)=fobj(Positions1(i,:));
fitness1(i)=feval(fhd,Positions1(i,:)',func);%if you want to use form  Cost Functions CEC 2014
         % Update Alpha, Beta, and Delta
        if fitness1(i)<fitness(i) 
           Positions(i,:)=Positions1(i,:);
            fitness(i) =fitness1(i) ;
        end
        % Update Alpha, Beta, and Delta
        if fitness(i)<Alpha_score 
            Alpha_score=fitness(i); % Update alpha
            Alpha_pos=Positions(i,:);
        end
        
        if fitness(i)>Alpha_score && fitness(i)<Beta_score 
            Beta_score=fitness(i); % Update beta
            Beta_pos=Positions(i,:);
        end
        
        if fitness(i)>Alpha_score && fitness(i)>Beta_score && fitness(i)<Delta_score 
            Delta_score=fitness(i); % Update delta
            Delta_pos=Positions(i,:);
        end
    end
    
    
     a=2-(l*((2)/Max_iter))^ree; % a decreases linearly fron 2 to 0
    
    % Update the Position of search agents including omegas
    for i=1:size(Positions,1)
        Mi=rand;
        for j=1:size(Positions,2)     
          r1=rand();
            r2=rand();
            
            A1=2*a*r1-a; % Equation (3.3)
            C1=2*r2; % Equation (3.4)
            
              D_alpha=abs(C1*Alpha_pos(j)-Positions(i,j)); % Equation (3.5)-part 1
          
            X1=Alpha_pos(j)-A1*D_alpha; % Equation (3.6)-part 1

            r1=rand();
            r2=rand();
            
            A2=2*a*r1-a; % Equation (3.3)
            C2=2*r2; % Equation (3.4)
            
            D_beta=abs(C2*Beta_pos(j)-Positions(i,j)); % Equation (3.5)-part 2
          
            X2=Beta_pos(j)-A2*D_beta; % Equation (3.6)-part 2       

            r1=rand();
            r2=rand(); 
            
            A3=2*a*r1-a; % Equation (3.3)
            C3=2*r2; % Equation (3.4)
            
            D_delta=abs(C3*Delta_pos(j)-Positions(i,j)); % Equation (3.5)-part 3
               
            X3=Delta_pos(j)-A3*D_delta; % Equation (3.5)-part 3             
            
            
            if rand<0.9
            
             if Mi<MT2
            Positions1(i,j)=(X1+X2+X3)/3;% Equation (3.7)
                   

            else

                  nPop=size(Positions,1);
             M1=randperm(nPop);
       M1(M1==i)=[];        
        m1=M1(1);
m2=M1(2);
       m3=M1(3);
m4=M1(4);
m5=M1(5);
       
       
       Positions1(i,j) =Positions(m3,j)+(0.1+0.8*rand)*(Positions(m1,j)-Positions(m2,j))+(0.1+0.8*rand)*(Positions(m4,j)-Positions(m5,j));

            end
            else
                  Positions1(i,j) =  Positions(i,j) ;
            end
%                        
        end

    

    end

    
    l=l+1;    
    Convergence_curve(l)=Alpha_score-(0*100);
    if l==103
        hhg=0;
    end
    if toc>yyy
   disp(['Itteration = ',num2str(l),', Best Cost = ',num2str(Alpha_score)]);
   yyy=yyy+0.5;
    end
end


%% Results

  Cost_Rsult(1, iijj)=Alpha_score-(func_num*100);
 Rsult(iijj,:)= Convergence_curve; 
end


trr
Mean(trr)=mean(Cost_Rsult)
Best(trr)=min(Cost_Rsult)
Std(trr)=std(Cost_Rsult)
 hold on
plot(log(mean(Rsult)),'k','LineWidth',4); hold on
% if trr==1
%           plot(log(mean(Rsult)),'y--','LineWidth',4); hold on 
%     end
%      if trr==2
%            plot(log(mean(Rsult)),'y','LineWidth',4); hold on 
%      end
%         if trr==3
%        plot(log(mean(Rsult)),'r--','LineWidth',4); hold on
%         end
%       if trr==4
%           plot(log(mean(Rsult)),'r','LineWidth',4); hold on 
%     end
end
