# Supplementary material for: A hybridizing-enhanced differential evolution for optimization
Source: PeerJ Comput Sci. 2023 Jun 1;9:e1420. doi: 10.7717/peerj-cs.1420 (PMC10280462; doi:10.7717/peerj-cs.1420)
Supplement: Supplemental Information 1 [file peerj-cs-09-1420-s001.zip › input_data/M_10_D10.txt]

  -3.6144665808053256e-02   0.0000000000000000e+00   0.0000000000000000e+00  -1.0275628429515489e-01   0.0000000000000000e+00   0.0000000000000000e+00  -9.9404965126067890e-01   0.0000000000000000e+00   0.0000000000000000e+00   0.0000000000000000e+00
   0.0000000000000000e+00   5.7732032557209267e-01   6.3720045355332378e-01   0.0000000000000000e+00  -1.2849837048835189e-01   0.0000000000000000e+00   0.0000000000000000e+00   4.9413054191641514e-01   0.0000000000000000e+00   0.0000000000000000e+00
   0.0000000000000000e+00  -3.9586712917636224e-01  -2.8968310271397846e-01   0.0000000000000000e+00  -5.1670886261404880e-01   0.0000000000000000e+00   0.0000000000000000e+00   7.0170140895951061e-01   0.0000000000000000e+00   0.0000000000000000e+00
   8.7364129527216294e-01   0.0000000000000000e+00   0.0000000000000000e+00   4.7972086095511046e-01   0.0000000000000000e+00   0.0000000000000000e+00  -8.1355901812131204e-02   0.0000000000000000e+00   0.0000000000000000e+00   0.0000000000000000e+00
   0.0000000000000000e+00   7.1410594914990388e-01  -6.7354832197676640e-01   0.0000000000000000e+00  -1.9014210237853424e-01   0.0000000000000000e+00   0.0000000000000000e+00  -1.5209610582332084e-02   0.0000000000000000e+00   0.0000000000000000e+00
   0.0000000000000000e+00   0.0000000000000000e+00   0.0000000000000000e+00   0.0000000000000000e+00   0.0000000000000000e+00  -2.7911553415074425e-01   0.0000000000000000e+00   0.0000000000000000e+00   1.6909147808954352e+00  -5.7964733149576031e-01
  -4.8522618471059614e-01   0.0000000000000000e+00   0.0000000000000000e+00   8.7138340677473369e-01   0.0000000000000000e+00   0.0000000000000000e+00  -7.2432783108600157e-02   0.0000000000000000e+00   0.0000000000000000e+00   0.0000000000000000e+00
   0.0000000000000000e+00  -6.5689502748026013e-03   2.3746987168001482e-01   0.0000000000000000e+00  -8.2483095297218667e-01   0.0000000000000000e+00   0.0000000000000000e+00  -5.1304854346890183e-01   0.0000000000000000e+00   0.0000000000000000e+00
   0.0000000000000000e+00   0.0000000000000000e+00   0.0000000000000000e+00   0.0000000000000000e+00   0.0000000000000000e+00  -1.3268067876803948e+00   0.0000000000000000e+00   0.0000000000000000e+00   7.1252154299165178e-04  -8.8929149979214617e-01
   0.0000000000000000e+00   0.0000000000000000e+00   0.0000000000000000e+00   0.0000000000000000e+00   0.0000000000000000e+00  -6.6352395365628714e-01   0.0000000000000000e+00   0.0000000000000000e+00   4.6075742954200716e-01   6.9770224192342367e-01
