# Supplementary material for: A hybridizing-enhanced differential evolution for optimization
Source: PeerJ Comput Sci. 2023 Jun 1;9:e1420. doi: 10.7717/peerj-cs.1420 (PMC10280462; doi:10.7717/peerj-cs.1420)
Supplement: Supplemental Information 1 [file peerj-cs-09-1420-s001.zip › input_data/M_1_D10.txt]

   2.1091203169145090e-02   0.0000000000000000e+00   0.0000000000000000e+00   0.0000000000000000e+00   0.0000000000000000e+00   3.7630259460917925e-01  -1.3446723265885202e-01   0.0000000000000000e+00   0.0000000000000000e+00   9.1644426005095725e-01
   0.0000000000000000e+00   1.7477465654855779e+00  -2.2863035765795924e-02   0.0000000000000000e+00   0.0000000000000000e+00   0.0000000000000000e+00   0.0000000000000000e+00   0.0000000000000000e+00   4.9147293049228974e-01   0.0000000000000000e+00
   0.0000000000000000e+00  -8.3925380003115146e-01  -1.0214002192765814e+00   0.0000000000000000e+00   0.0000000000000000e+00   0.0000000000000000e+00   0.0000000000000000e+00   0.0000000000000000e+00   8.6485133347296184e-01   0.0000000000000000e+00
   0.0000000000000000e+00   0.0000000000000000e+00   0.0000000000000000e+00  -8.1534738887270489e-02  -3.9829740445198836e-01   0.0000000000000000e+00   0.0000000000000000e+00  -9.1362534113354932e-01   0.0000000000000000e+00   0.0000000000000000e+00
   0.0000000000000000e+00   0.0000000000000000e+00   0.0000000000000000e+00   2.8084574562661824e-01  -8.8871323337836028e-01   0.0000000000000000e+00   0.0000000000000000e+00   3.6237336544179083e-01   0.0000000000000000e+00   0.0000000000000000e+00
   8.3431483157535602e-01   0.0000000000000000e+00   0.0000000000000000e+00   0.0000000000000000e+00   0.0000000000000000e+00   4.6113076900180994e-01   2.4830211010628467e-01   0.0000000000000000e+00   0.0000000000000000e+00  -1.7211402560498093e-01
   5.6185091987117380e-02   0.0000000000000000e+00   0.0000000000000000e+00   0.0000000000000000e+00   0.0000000000000000e+00  -4.4182309041826895e-01   8.4225760024857010e-01   0.0000000000000000e+00   0.0000000000000000e+00   3.0370664634671607e-01
   0.0000000000000000e+00   0.0000000000000000e+00   0.0000000000000000e+00   9.5628330191319910e-01   2.2704177242302870e-01   0.0000000000000000e+00   0.0000000000000000e+00  -1.8432113296363398e-01   0.0000000000000000e+00   0.0000000000000000e+00
   0.0000000000000000e+00   2.6001020407690711e-02  -4.5339642663089008e-01   0.0000000000000000e+00   0.0000000000000000e+00   0.0000000000000000e+00   0.0000000000000000e+00   0.0000000000000000e+00  -1.6092181264889522e+00   0.0000000000000000e+00
  -5.4801200570850961e-01   0.0000000000000000e+00   0.0000000000000000e+00   0.0000000000000000e+00   0.0000000000000000e+00   6.7122807446012667e-01   4.5920230866292094e-01   0.0000000000000000e+00   0.0000000000000000e+00  -1.9562452140396669e-01
