# Supplementary material for: A hybridizing-enhanced differential evolution for optimization
Source: PeerJ Comput Sci. 2023 Jun 1;9:e1420. doi: 10.7717/peerj-cs.1420 (PMC10280462; doi:10.7717/peerj-cs.1420)
Supplement: Supplemental Information 1 [file peerj-cs-09-1420-s001.zip › input_data/M_2_D10.txt]

  -9.3125467732091183e-02   0.0000000000000000e+00   0.0000000000000000e+00   1.7639729565262746e-01  -9.6025070906707288e-01   0.0000000000000000e+00   1.9526960101946983e-01   0.0000000000000000e+00   0.0000000000000000e+00   0.0000000000000000e+00
   0.0000000000000000e+00  -9.5397867101240097e-01   3.6760641365092120e-02   0.0000000000000000e+00   0.0000000000000000e+00   0.0000000000000000e+00   0.0000000000000000e+00  -2.9761275258268127e-01   0.0000000000000000e+00   0.0000000000000000e+00
   0.0000000000000000e+00   3.4827548633107781e-02  -9.7215958145866299e-01   0.0000000000000000e+00   0.0000000000000000e+00   0.0000000000000000e+00   0.0000000000000000e+00  -2.3171704735371915e-01   0.0000000000000000e+00   0.0000000000000000e+00
   9.4176543396343390e-02   0.0000000000000000e+00   0.0000000000000000e+00  -9.6060791871486906e-01  -2.1565846043006598e-01   0.0000000000000000e+00  -1.4783312761738193e-01   0.0000000000000000e+00   0.0000000000000000e+00   0.0000000000000000e+00
  -1.6223073192070142e-02   0.0000000000000000e+00   0.0000000000000000e+00   1.8391440238404433e-01  -1.6177247299952796e-01   0.0000000000000000e+00  -9.6940289429707283e-01   0.0000000000000000e+00   0.0000000000000000e+00   0.0000000000000000e+00
   0.0000000000000000e+00   0.0000000000000000e+00   0.0000000000000000e+00   0.0000000000000000e+00   0.0000000000000000e+00   6.3632421545742238e-02   0.0000000000000000e+00   0.0000000000000000e+00   1.0719565998987808e+00   8.1422630248864047e-01
  -9.9105763597774688e-01   0.0000000000000000e+00   0.0000000000000000e+00  -1.1086890088950360e-01   7.2385572877021520e-02   0.0000000000000000e+00  -1.6528091995704729e-02   0.0000000000000000e+00   0.0000000000000000e+00   0.0000000000000000e+00
   0.0000000000000000e+00   2.9784515626348829e-01   2.3141824349982482e-01   0.0000000000000000e+00   0.0000000000000000e+00   0.0000000000000000e+00   0.0000000000000000e+00  -9.2613922250698033e-01   0.0000000000000000e+00   0.0000000000000000e+00
   0.0000000000000000e+00   0.0000000000000000e+00   0.0000000000000000e+00   0.0000000000000000e+00   0.0000000000000000e+00   2.4129658838680404e-01   0.0000000000000000e+00   0.0000000000000000e+00   3.4280146884246776e-01  -1.0455881455256999e+00
   0.0000000000000000e+00   0.0000000000000000e+00   0.0000000000000000e+00   0.0000000000000000e+00   0.0000000000000000e+00   1.5548356627762971e+00   0.0000000000000000e+00   0.0000000000000000e+00   1.2068606905524538e-01   9.4036188216925254e-01
