# Supplementary material for: A hybridizing-enhanced differential evolution for optimization
Source: PeerJ Comput Sci. 2023 Jun 1;9:e1420. doi: 10.7717/peerj-cs.1420 (PMC10280462; doi:10.7717/peerj-cs.1420)
Supplement: Supplemental Information 1 [file peerj-cs-09-1420-s001.zip › input_data/M_3_D10.txt]

   2.2023643857385303e-01   0.0000000000000000e+00   0.0000000000000000e+00  -4.7130672990785361e-01   0.0000000000000000e+00   8.5402920176529640e-01   0.0000000000000000e+00   0.0000000000000000e+00   0.0000000000000000e+00   0.0000000000000000e+00
   0.0000000000000000e+00   1.2308650921423800e+00   0.0000000000000000e+00   0.0000000000000000e+00  -1.3828354876742572e+00   0.0000000000000000e+00  -6.6002661886120984e-01   0.0000000000000000e+00   0.0000000000000000e+00   0.0000000000000000e+00
   0.0000000000000000e+00   0.0000000000000000e+00  -4.0342126163675318e-01   0.0000000000000000e+00   0.0000000000000000e+00   0.0000000000000000e+00   0.0000000000000000e+00   8.8479956397350135e-01   1.6003179699423251e-01   1.6961969579771452e-01
  -3.9832950239894155e-01   0.0000000000000000e+00   0.0000000000000000e+00   7.5574655357051712e-01   0.0000000000000000e+00   5.1978914406218524e-01   0.0000000000000000e+00   0.0000000000000000e+00   0.0000000000000000e+00   0.0000000000000000e+00
   0.0000000000000000e+00   1.5229512615176910e-02   0.0000000000000000e+00   0.0000000000000000e+00   8.6971413845903978e-01   0.0000000000000000e+00  -1.6901645098752924e+00   0.0000000000000000e+00   0.0000000000000000e+00   0.0000000000000000e+00
  -8.9040974761225311e-01   0.0000000000000000e+00   0.0000000000000000e+00  -4.5466153687094291e-01   0.0000000000000000e+00  -2.1292445778632294e-02   0.0000000000000000e+00   0.0000000000000000e+00   0.0000000000000000e+00   0.0000000000000000e+00
   0.0000000000000000e+00   7.8642995348613409e-01   0.0000000000000000e+00   0.0000000000000000e+00   3.7611898467248850e-01   0.0000000000000000e+00   7.8646093190775779e-01   0.0000000000000000e+00   0.0000000000000000e+00   0.0000000000000000e+00
   0.0000000000000000e+00   0.0000000000000000e+00   1.7643985073803103e-01   0.0000000000000000e+00   0.0000000000000000e+00   0.0000000000000000e+00   0.0000000000000000e+00   3.0444669082116899e-01  -8.6854406166406584e-01  -3.4901633839645413e-01
   0.0000000000000000e+00   0.0000000000000000e+00   3.0856324293900249e-03   0.0000000000000000e+00   0.0000000000000000e+00   0.0000000000000000e+00   0.0000000000000000e+00   1.0303599682407355e-01   4.0229357416767025e-01  -9.0968892617992314e-01
   0.0000000000000000e+00   0.0000000000000000e+00   8.9783670208087518e-01   0.0000000000000000e+00   0.0000000000000000e+00   0.0000000000000000e+00   0.0000000000000000e+00   3.3738038976622681e-01   2.4120720777432236e-01   1.4792840131442409e-01
