# Supplementary material for: A hybridizing-enhanced differential evolution for optimization
Source: PeerJ Comput Sci. 2023 Jun 1;9:e1420. doi: 10.7717/peerj-cs.1420 (PMC10280462; doi:10.7717/peerj-cs.1420)
Supplement: Supplemental Information 1 [file peerj-cs-09-1420-s001.zip › input_data/M_4_D10.txt]

   8.8970810825119684e-01   1.9871231543356224e-01   3.5531377300377703e-01   0.0000000000000000e+00   0.0000000000000000e+00   0.0000000000000000e+00   0.0000000000000000e+00  -2.0660353462835387e-01   0.0000000000000000e+00   0.0000000000000000e+00
   1.0419879983757413e-01  -6.6358499459221376e-01   4.5164451523757104e-01   0.0000000000000000e+00   0.0000000000000000e+00   0.0000000000000000e+00   0.0000000000000000e+00   5.8720932972857365e-01   0.0000000000000000e+00   0.0000000000000000e+00
  -4.3941933258454113e-01   3.4165627723133662e-01   8.1471256710105333e-01   0.0000000000000000e+00   0.0000000000000000e+00   0.0000000000000000e+00   0.0000000000000000e+00  -1.6255790164428213e-01   0.0000000000000000e+00   0.0000000000000000e+00
   0.0000000000000000e+00   0.0000000000000000e+00   0.0000000000000000e+00   4.2863677588379034e-01   0.0000000000000000e+00  -6.3119168084438271e-01   0.0000000000000000e+00   0.0000000000000000e+00   6.4642677573936591e-01   0.0000000000000000e+00
   0.0000000000000000e+00   0.0000000000000000e+00   0.0000000000000000e+00   0.0000000000000000e+00   6.8398421839009127e-01   0.0000000000000000e+00  -1.0280182935971671e-01   0.0000000000000000e+00   0.0000000000000000e+00   9.1093354741887778e-01
   0.0000000000000000e+00   0.0000000000000000e+00   0.0000000000000000e+00   1.4071437781392207e-01   0.0000000000000000e+00   7.5339632462828454e-01   0.0000000000000000e+00   0.0000000000000000e+00   6.4233436924473619e-01   0.0000000000000000e+00
   0.0000000000000000e+00   0.0000000000000000e+00   0.0000000000000000e+00   0.0000000000000000e+00  -5.2127926340507358e-01   0.0000000000000000e+00   1.8558504533667268e+00   0.0000000000000000e+00   0.0000000000000000e+00  -1.2500979819172911e-01
   6.6878564394300288e-02   6.3516876408991430e-01  -7.7542166446725458e-02   0.0000000000000000e+00   0.0000000000000000e+00   0.0000000000000000e+00   0.0000000000000000e+00   7.6555542658372966e-01   0.0000000000000000e+00   0.0000000000000000e+00
   0.0000000000000000e+00   0.0000000000000000e+00   0.0000000000000000e+00  -8.9245166717105195e-01   0.0000000000000000e+00  -1.8436659152198701e-01   0.0000000000000000e+00   0.0000000000000000e+00   4.1175111620270627e-01   0.0000000000000000e+00
   0.0000000000000000e+00   0.0000000000000000e+00   0.0000000000000000e+00   0.0000000000000000e+00  -1.2215803943548182e+00   0.0000000000000000e+00  -1.0421383218771203e-01   0.0000000000000000e+00   0.0000000000000000e+00   4.5968278525834394e-01
