# Supplementary material for: A hybridizing-enhanced differential evolution for optimization
Source: PeerJ Comput Sci. 2023 Jun 1;9:e1420. doi: 10.7717/peerj-cs.1420 (PMC10280462; doi:10.7717/peerj-cs.1420)
Supplement: Supplemental Information 1 [file peerj-cs-09-1420-s001.zip › input_data/M_5_D10.txt]

  -7.5988949123997229e-01   0.0000000000000000e+00   0.0000000000000000e+00   5.9790648917707112e-01   0.0000000000000000e+00   0.0000000000000000e+00   0.0000000000000000e+00  -2.5509957135010197e-01   0.0000000000000000e+00   0.0000000000000000e+00
   0.0000000000000000e+00  -6.4335422234689021e-02   1.3912090644901491e+00   0.0000000000000000e+00   0.0000000000000000e+00   0.0000000000000000e+00  -7.0354948113015447e-01   0.0000000000000000e+00   0.0000000000000000e+00   0.0000000000000000e+00
   0.0000000000000000e+00   1.0874018967981698e+00  -9.3628657345778921e-01   0.0000000000000000e+00   0.0000000000000000e+00   0.0000000000000000e+00  -2.2957124131927584e-01   0.0000000000000000e+00   0.0000000000000000e+00   0.0000000000000000e+00
  -4.8529941749281533e-02   0.0000000000000000e+00   0.0000000000000000e+00   3.3915506135367807e-01   0.0000000000000000e+00   0.0000000000000000e+00   0.0000000000000000e+00   9.3947788111907859e-01   0.0000000000000000e+00   0.0000000000000000e+00
   0.0000000000000000e+00   0.0000000000000000e+00   0.0000000000000000e+00   0.0000000000000000e+00  -7.3880347589611128e-01  -1.8005470643130739e-01   0.0000000000000000e+00   0.0000000000000000e+00  -7.5105330032914350e-02   6.4506504795749642e-01
   0.0000000000000000e+00   0.0000000000000000e+00   0.0000000000000000e+00   0.0000000000000000e+00   2.2733754217810664e-01   1.4610614422407869e-01   0.0000000000000000e+00   0.0000000000000000e+00   8.7440899428783569e-01   4.0296345646339404e-01
   0.0000000000000000e+00  -9.1794081957250695e-01   1.0235511548555627e-02   0.0000000000000000e+00   0.0000000000000000e+00   0.0000000000000000e+00  -9.3534397252777979e-01   0.0000000000000000e+00   0.0000000000000000e+00   0.0000000000000000e+00
   6.4823823233196287e-01   0.0000000000000000e+00   0.0000000000000000e+00   7.2627933645267095e-01   0.0000000000000000e+00   0.0000000000000000e+00   0.0000000000000000e+00  -2.2870399993222773e-01   0.0000000000000000e+00   0.0000000000000000e+00
   0.0000000000000000e+00   0.0000000000000000e+00   0.0000000000000000e+00   0.0000000000000000e+00  -9.1460850041609643e-02  -8.8922500528071025e-01   0.0000000000000000e+00   0.0000000000000000e+00   3.1795773407187566e-01  -3.1593778222470387e-01
   0.0000000000000000e+00   0.0000000000000000e+00   0.0000000000000000e+00   0.0000000000000000e+00  -6.2779134975715278e-01   3.9435033573642242e-01   0.0000000000000000e+00   0.0000000000000000e+00   3.5870737301184835e-01  -5.6718150042257454e-01
