# Supplementary material for: A hybridizing-enhanced differential evolution for optimization
Source: PeerJ Comput Sci. 2023 Jun 1;9:e1420. doi: 10.7717/peerj-cs.1420 (PMC10280462; doi:10.7717/peerj-cs.1420)
Supplement: Supplemental Information 1 [file peerj-cs-09-1420-s001.zip › input_data/M_6_D10.txt]

  -1.5433743057196678e-01   0.0000000000000000e+00   7.7666311726871273e-01   0.0000000000000000e+00   1.1571979400226866e+00   0.0000000000000000e+00   0.0000000000000000e+00   0.0000000000000000e+00   0.0000000000000000e+00   0.0000000000000000e+00
   0.0000000000000000e+00   4.6806840267259536e-02   0.0000000000000000e+00   0.0000000000000000e+00   0.0000000000000000e+00  -5.9264454599472804e-01   1.6314935476659614e-01   7.8737783169590370e-01   0.0000000000000000e+00   0.0000000000000000e+00
  -1.7410812843826278e+00   0.0000000000000000e+00  -4.4194799352318298e-01   0.0000000000000000e+00   4.4605580480878959e-01   0.0000000000000000e+00   0.0000000000000000e+00   0.0000000000000000e+00   0.0000000000000000e+00   0.0000000000000000e+00
   0.0000000000000000e+00   0.0000000000000000e+00   0.0000000000000000e+00   2.7077411154472419e-01   0.0000000000000000e+00   0.0000000000000000e+00   0.0000000000000000e+00   0.0000000000000000e+00  -8.8999649318267127e-01   3.6686185770629254e-01
   5.4888525059737507e-02   0.0000000000000000e+00   1.5570674387300532e+00   0.0000000000000000e+00  -3.0216546520289828e-01   0.0000000000000000e+00   0.0000000000000000e+00   0.0000000000000000e+00   0.0000000000000000e+00   0.0000000000000000e+00
   0.0000000000000000e+00   6.1164921138202333e-01   0.0000000000000000e+00   0.0000000000000000e+00   0.0000000000000000e+00  -6.1748299284504526e-01  -1.5999277506278717e-01  -4.6797682388189477e-01   0.0000000000000000e+00   0.0000000000000000e+00
   0.0000000000000000e+00  -1.1226733726002835e-01   0.0000000000000000e+00   0.0000000000000000e+00   0.0000000000000000e+00  -1.3517591002752971e-01   9.4075663040175728e-01  -2.9000082877106131e-01   0.0000000000000000e+00   0.0000000000000000e+00
   0.0000000000000000e+00   7.8172271740335475e-01   0.0000000000000000e+00   0.0000000000000000e+00   0.0000000000000000e+00   4.9921405128267116e-01   2.5052257846765580e-01   2.7736863877405393e-01   0.0000000000000000e+00   0.0000000000000000e+00
   0.0000000000000000e+00   0.0000000000000000e+00   0.0000000000000000e+00  -3.0159372777109039e-01   0.0000000000000000e+00   0.0000000000000000e+00   0.0000000000000000e+00   0.0000000000000000e+00   2.8348126021733977e-01   9.1031840499614625e-01
   0.0000000000000000e+00   0.0000000000000000e+00   0.0000000000000000e+00   9.1417864987446651e-01   0.0000000000000000e+00   0.0000000000000000e+00   0.0000000000000000e+00   0.0000000000000000e+00   3.5713389257830902e-01   1.9165797370723034e-01
