# Supplementary material for: A hybridizing-enhanced differential evolution for optimization
Source: PeerJ Comput Sci. 2023 Jun 1;9:e1420. doi: 10.7717/peerj-cs.1420 (PMC10280462; doi:10.7717/peerj-cs.1420)
Supplement: Supplemental Information 1 [file peerj-cs-09-1420-s001.zip › input_data/M_7_D10.txt]

  -3.4378315941460673e-02  -7.3911155710735865e-01   0.0000000000000000e+00   0.0000000000000000e+00   0.0000000000000000e+00   0.0000000000000000e+00   0.0000000000000000e+00  -1.0523399031716010e+00   0.0000000000000000e+00   0.0000000000000000e+00
   1.1485242405257232e+00   9.9172138327339543e-01   0.0000000000000000e+00   0.0000000000000000e+00   0.0000000000000000e+00   0.0000000000000000e+00   0.0000000000000000e+00  -9.8221173301823295e-01   0.0000000000000000e+00   0.0000000000000000e+00
   0.0000000000000000e+00   0.0000000000000000e+00   8.6405702281889096e-01   0.0000000000000000e+00   0.0000000000000000e+00  -4.9170053952174497e-01   0.0000000000000000e+00   0.0000000000000000e+00   0.0000000000000000e+00  -1.0787048137178114e-01
   0.0000000000000000e+00   0.0000000000000000e+00   0.0000000000000000e+00  -3.7383444140566896e-01   3.9203594526066760e-01   0.0000000000000000e+00  -7.8796970160513635e-01   0.0000000000000000e+00   2.9267623305420509e-01   0.0000000000000000e+00
   0.0000000000000000e+00   0.0000000000000000e+00   0.0000000000000000e+00   1.3610747065473336e-01  -6.0804319089793657e-01   0.0000000000000000e+00  -5.6714757040795583e-01   0.0000000000000000e+00  -5.3861105430076284e-01   0.0000000000000000e+00
   0.0000000000000000e+00   0.0000000000000000e+00   8.5194811610211113e-02   0.0000000000000000e+00   0.0000000000000000e+00  -6.8358420399848130e-02   0.0000000000000000e+00   0.0000000000000000e+00   0.0000000000000000e+00   9.9401658458757081e-01
   0.0000000000000000e+00   0.0000000000000000e+00   0.0000000000000000e+00  -8.5125893429894595e-01   8.0910637486172887e-03   0.0000000000000000e+00   2.3333420826786389e-01   0.0000000000000000e+00  -4.6994458047268511e-01   0.0000000000000000e+00
   1.2482031580671493e+00  -4.3601697061224165e-01   0.0000000000000000e+00   0.0000000000000000e+00   0.0000000000000000e+00   0.0000000000000000e+00   0.0000000000000000e+00  -1.7452756850803894e-01   0.0000000000000000e+00   0.0000000000000000e+00
   0.0000000000000000e+00   0.0000000000000000e+00   0.0000000000000000e+00   3.4217070831253948e-01   6.9030850372398578e-01   0.0000000000000000e+00  -5.4795346377890963e-02   0.0000000000000000e+00  -6.3513057403542883e-01   0.0000000000000000e+00
   0.0000000000000000e+00   0.0000000000000000e+00   4.9613234664961658e-01   0.0000000000000000e+00   0.0000000000000000e+00   8.6807701605010890e-01   0.0000000000000000e+00   0.0000000000000000e+00   0.0000000000000000e+00   1.7175238382100888e-02
