# Supplementary material for: A hybridizing-enhanced differential evolution for optimization
Source: PeerJ Comput Sci. 2023 Jun 1;9:e1420. doi: 10.7717/peerj-cs.1420 (PMC10280462; doi:10.7717/peerj-cs.1420)
Supplement: Supplemental Information 1 [file peerj-cs-09-1420-s001.zip › input_data/M_8_D10.txt]

   3.2765524541169905e-01   0.0000000000000000e+00   9.4933157553264147e-01   0.0000000000000000e+00   0.0000000000000000e+00   0.0000000000000000e+00   0.0000000000000000e+00   0.0000000000000000e+00   0.0000000000000000e+00  -6.2503273493416478e-01
   0.0000000000000000e+00  -3.9416689281102152e-01   0.0000000000000000e+00   0.0000000000000000e+00   6.4866583791924892e-01   0.0000000000000000e+00  -6.1484056671741649e-01   2.1409383187478670e-01   0.0000000000000000e+00   0.0000000000000000e+00
   8.9664357708578779e-01   0.0000000000000000e+00   5.3753076622704354e-01   0.0000000000000000e+00   0.0000000000000000e+00   0.0000000000000000e+00   0.0000000000000000e+00   0.0000000000000000e+00   0.0000000000000000e+00   7.2208870049867158e-01
   0.0000000000000000e+00   0.0000000000000000e+00   0.0000000000000000e+00  -1.7334340479710361e-01   0.0000000000000000e+00   1.7833024809453213e-01   0.0000000000000000e+00   0.0000000000000000e+00  -9.6858163653240936e-01   0.0000000000000000e+00
   0.0000000000000000e+00   5.5409637934619971e-01   0.0000000000000000e+00   0.0000000000000000e+00  -3.0250402339187688e-01   0.0000000000000000e+00  -4.5590738714655138e-01   6.2738901215463105e-01   0.0000000000000000e+00   0.0000000000000000e+00
   0.0000000000000000e+00   0.0000000000000000e+00   0.0000000000000000e+00  -9.6746517640794338e-01   0.0000000000000000e+00   1.5319756775156032e-01   0.0000000000000000e+00   0.0000000000000000e+00   2.0134954102999447e-01   0.0000000000000000e+00
   0.0000000000000000e+00   6.2594545303749249e-01   0.0000000000000000e+00   0.0000000000000000e+00   6.9750321067293941e-01   0.0000000000000000e+00   3.4700267475621172e-01   3.5646944254231774e-02   0.0000000000000000e+00   0.0000000000000000e+00
   0.0000000000000000e+00   3.8184021897755271e-01   0.0000000000000000e+00   0.0000000000000000e+00  -3.4831274010388026e-02   0.0000000000000000e+00  -5.4194896030516160e-01  -7.4784768097931698e-01   0.0000000000000000e+00   0.0000000000000000e+00
   0.0000000000000000e+00   0.0000000000000000e+00   0.0000000000000000e+00  -1.8429106449108246e-01   0.0000000000000000e+00  -9.7197161884987071e-01   0.0000000000000000e+00   0.0000000000000000e+00  -1.4597251693095872e-01   0.0000000000000000e+00
   1.7153665513641250e+00   0.0000000000000000e+00  -7.8944707263781244e-01   0.0000000000000000e+00   0.0000000000000000e+00   0.0000000000000000e+00   0.0000000000000000e+00   0.0000000000000000e+00   0.0000000000000000e+00  -3.0034616211515719e-01
