# Supplementary material for: A hybridizing-enhanced differential evolution for optimization
Source: PeerJ Comput Sci. 2023 Jun 1;9:e1420. doi: 10.7717/peerj-cs.1420 (PMC10280462; doi:10.7717/peerj-cs.1420)
Supplement: Supplemental Information 1 [file peerj-cs-09-1420-s001.zip › input_data/M_9_D10.txt]

  -7.6923624057192400e-02   0.0000000000000000e+00   7.2809258658661558e-02   6.1371429917067155e-01   0.0000000000000000e+00   7.8239141541106805e-01   0.0000000000000000e+00   0.0000000000000000e+00   0.0000000000000000e+00   0.0000000000000000e+00
   0.0000000000000000e+00  -1.1499983823069659e+00   0.0000000000000000e+00   0.0000000000000000e+00   1.5729072158274271e-01   0.0000000000000000e+00   0.0000000000000000e+00  -1.3309066870600375e+00   0.0000000000000000e+00   0.0000000000000000e+00
  -1.6730831752378217e-02   0.0000000000000000e+00   4.9480374519689890e-01   6.5982384537901573e-01   0.0000000000000000e+00  -5.6526261691115431e-01   0.0000000000000000e+00   0.0000000000000000e+00   0.0000000000000000e+00   0.0000000000000000e+00
   9.1421044415115027e-01   0.0000000000000000e+00  -3.3249140365486585e-01   2.2489758522716782e-01   0.0000000000000000e+00  -5.5586027556918202e-02   0.0000000000000000e+00   0.0000000000000000e+00   0.0000000000000000e+00   0.0000000000000000e+00
   0.0000000000000000e+00  -1.2704704488967578e+00   0.0000000000000000e+00   0.0000000000000000e+00  -7.6341623484218024e-01   0.0000000000000000e+00   0.0000000000000000e+00   4.9980922801223232e-01   0.0000000000000000e+00   0.0000000000000000e+00
  -3.9751993551989051e-01   0.0000000000000000e+00  -7.9957334378299227e-01   3.7068629354440513e-01   0.0000000000000000e+00  -2.5544478964007222e-01   0.0000000000000000e+00   0.0000000000000000e+00   0.0000000000000000e+00   0.0000000000000000e+00
   0.0000000000000000e+00   0.0000000000000000e+00   0.0000000000000000e+00   0.0000000000000000e+00   0.0000000000000000e+00   0.0000000000000000e+00   9.0184624725396623e-02   0.0000000000000000e+00  -3.4243496198122719e-01  -9.3520320266563195e-01
   0.0000000000000000e+00   9.7696981452382070e-01   0.0000000000000000e+00   0.0000000000000000e+00  -6.8376531090322690e-01   0.0000000000000000e+00   0.0000000000000000e+00  -4.7094671586086240e-01   0.0000000000000000e+00   0.0000000000000000e+00
   0.0000000000000000e+00   0.0000000000000000e+00   0.0000000000000000e+00   0.0000000000000000e+00   0.0000000000000000e+00   0.0000000000000000e+00  -6.1661688294908079e-01   0.0000000000000000e+00  -7.5660067900409822e-01   2.1757534831110126e-01
   0.0000000000000000e+00   0.0000000000000000e+00   0.0000000000000000e+00   0.0000000000000000e+00   0.0000000000000000e+00   0.0000000000000000e+00  -7.8208078427058847e-01   0.0000000000000000e+00   5.5704013261474550e-01  -2.7938492717261593e-01
