# Supplementary material for: A hybridizing-enhanced differential evolution for optimization
Source: PeerJ Comput Sci. 2023 Jun 1;9:e1420. doi: 10.7717/peerj-cs.1420 (PMC10280462; doi:10.7717/peerj-cs.1420)
Supplement: Supplemental Information 1 [file peerj-cs-09-1420-s001.zip › input_data/M_9_D2.txt]

  -4.8481534461057663e-01  -8.7461653404799478e-01
  -8.7461653404799522e-01   4.8481534461057729e-01
