# Supplementary material for: A hybridizing-enhanced differential evolution for optimization
Source: PeerJ Comput Sci. 2023 Jun 1;9:e1420. doi: 10.7717/peerj-cs.1420 (PMC10280462; doi:10.7717/peerj-cs.1420)
Supplement: Supplemental Information 1 [file peerj-cs-09-1420-s001.zip › input_data/shift_data_1.txt]

   5.6944783393733559e+01  -4.9025501519919139e+01   2.8395954718997686e+01  -2.9189037805976824e+01  -2.0158405052571744e+01   7.7686281426663641e+01   7.3331937935823561e+01   9.8808873863336260e+00  -1.1925697891007033e+01   4.4795545844731635e+01   7.8739012404689106e+01   6.5814856097947256e+00   5.5028643819982477e+01   6.6416682445638202e+01  -5.4818136158780256e+01  -4.8414420619799955e+01   5.8832643022217155e+01   2.3127440373939123e-01   4.7028903647805038e+01   1.4783608659535460e+01  -1.1889259187453092e+01   1.7220836476060015e+01  -9.4013468592433895e+00   7.1563336696272415e+01   4.4999854250345308e+01  -7.4496144463539196e+00   7.4330000129681991e+01  -1.5687820434424950e+01   1.4801958619990359e+01  -2.3481473821905190e+01   6.6869475239361378e+01   3.5270347946915010e+01  -1.1262056199490118e+01  -1.3785448304277566e+00   3.0797035000658155e+01   5.7672560614381183e+00  -2.9727375409438920e+01   5.2001493560150948e+01   6.9102265457204652e+01  -3.8224460761167329e+01  -3.8512012939207267e+01  -7.1401469256450170e+01  -4.4493793158090575e+01   3.2818391971671190e+01   5.8713867877942448e+01  -7.6022575421269323e+01   4.8574894726544102e+01   7.8255669026754646e+01   4.3029332665274538e+01  -6.0058947308016428e+00   1.8927259416751227e+01   3.0449017337732499e+01   7.6634395269972458e+01  -5.7186975729273115e+00   4.5849891810608042e+01   3.9131660889429810e+01  -7.4175431353121738e+01   5.3525248083064923e+01   7.8844532072006047e+01   2.0050534205534746e+01   2.9328392422445290e+01  -3.7708555961823350e+01  -7.7000503650400987e+00   2.5253514771002131e+01  -4.4177243767388745e+01   7.3064001497376722e+01  -1.3326833589620350e+01   1.5907859250860227e+01   3.3904292077712910e+00   2.2943695011988140e+01   1.4682066484672049e+01   4.1491407883116693e+01   6.6092291542371868e+01  -6.6856047355968528e+01   3.0412088236963427e+01  -6.4033001355842231e+01  -4.2653787640227840e+01   7.7791130690738157e+01   7.5533519236153694e+01   5.1857802035220800e+01   5.4078805956094897e+01  -5.7508295912997937e+01   1.8070590243707699e+01   3.2410225995076004e+01   7.8668299242233985e+01  -6.1894635773214809e+01   5.6856559578728195e+01   6.8196839684712160e+01  -5.5715419042722985e+01   7.0952148954827408e+01   1.2767483784243225e+01   2.3099961775867257e+01  -7.8942432999118438e+01  -6.5471416183501205e+01  -5.8091796104838977e+01  -2.8817134028681153e+01  -9.5716200440989923e+00  -7.0218081171725913e+01   4.7097468025562108e+00  -4.3285489437768931e+01
