# Supplementary material for: A hybridizing-enhanced differential evolution for optimization
Source: PeerJ Comput Sci. 2023 Jun 1;9:e1420. doi: 10.7717/peerj-cs.1420 (PMC10280462; doi:10.7717/peerj-cs.1420)
Supplement: Supplemental Information 1 [file peerj-cs-09-1420-s001.zip › input_data/shift_data_2.txt]

   2.0779019417603990e+01  -4.7020648329994010e+01  -3.6036482209356734e+01  -6.5156492658497996e+01  -4.5172111375803176e+01  -7.6758931240420338e+00  -4.8735735774382825e+01  -6.1511160052153826e+01  -5.8066996549287346e+01   6.7988996127615223e+01  -2.8942083171076185e+01  -2.9591856277357721e+01  -7.0328453551199502e+01   6.9681164990030766e+01  -6.8660012552822010e+01  -4.8830975279598952e+01  -6.2201524219569528e+01   1.8982441694933186e+01  -2.1024332577839573e+00   2.4404236424902564e+01  -7.7998406662604964e+01  -3.9220778401578201e+01   1.6377404675063403e+01   5.5040373790562313e+01  -5.6437702018971414e+01  -6.8457832852591679e+01  -1.0796753508409836e+01  -2.1036215844115347e+01   4.4320307953432348e+01  -6.8584226662565129e+01  -5.5097517732110575e+01   5.6019476417461163e+01   7.9340148269822890e+01   2.9871970913313319e+01  -2.1784859943103442e+01  -5.8141063739611326e+01  -5.6858271647644358e+01   6.3028418041313273e+01  -4.1377979648009870e+01  -7.9703944101791805e+01  -6.4188518814830346e+01   6.3564279146289579e+01   4.8396116890197760e+00   5.9353657355231093e+01  -4.3080830631349627e+01  -5.9520421093106464e+01  -3.9717311840372773e+01  -8.8601011451613658e+00   4.8280053272973788e+01  -7.7144641129833019e+01   7.0016530896544708e+01  -3.2165221773164916e+01   3.9117658417261055e+01   1.0485018906409380e+01   6.1712760022707641e+01  -7.3642298352738052e+01   5.3891585531594046e+01  -4.1219704989911889e+00   2.0418234551520129e+00   7.6926810739993499e+01  -5.1091892929324828e+01   1.8555536837575744e+01   2.2907629135487440e+01   4.8522880137210194e+01   4.0464660916693873e+00   8.9556026872972154e+00  -4.3185634595894086e+01  -6.0960653191879700e+01   7.4301804077952085e+01  -9.5788618594309582e+00  -3.1931271456150000e+01  -2.8879363513029816e+01   6.4537436507892522e+01   4.0695388149793899e+01  -3.2611366413818381e+01   6.0764682954533356e+01  -7.9735831580933052e+00   6.7987861925730414e+01  -4.8004614248873949e+01   6.6448319175489388e+01  -3.0996175497302829e+00   6.4727841683071034e+01   4.0835167374850784e+01   7.6658069117301181e+01   7.2167654480863206e+01  -3.8231140132169770e+01   9.2277986226732764e+00   5.1611451269877819e+01   7.3661492836504010e+01  -5.1289896877151861e+01   5.0703185708589473e+01   8.4422042632672003e+00  -3.1872947268128833e+01  -8.6247354413497987e+00   4.0714372340922296e+00  -5.1354406611693278e+01  -7.3511922728974341e+01   5.1146941283320615e+00   4.2664214876789700e+01  -6.2540565795516855e+01
