# Supplementary material for: A hybridizing-enhanced differential evolution for optimization
Source: PeerJ Comput Sci. 2023 Jun 1;9:e1420. doi: 10.7717/peerj-cs.1420 (PMC10280462; doi:10.7717/peerj-cs.1420)
Supplement: Supplemental Information 1 [file peerj-cs-09-1420-s001.zip › input_data/shift_data_3.txt]

  -7.9289325251844403e+01   2.4310492251212935e+01  -5.3556733864153145e+01   3.1973945178079390e+01  -5.3903392019636641e+01  -3.4309674033108017e+01  -2.6914744464175158e+00   4.4388979060756498e+01  -3.4428925865529536e+01   7.3042978045084965e+01  -4.6667996256923303e+01  -2.9013090109924363e+01   5.6994522501246308e+01  -1.3060321553172699e+01   1.5175655826542368e+01   1.7247476697548976e+01  -4.1659144294289476e+01  -5.2381541231824826e+00  -3.7656348327946077e+01   6.9753652210232644e+01   2.9632697379976833e+01  -4.3255134729321647e+01   5.0950604291144117e+01   6.8063212590321598e+00  -6.1585994466015137e+00   1.2419100968362343e+01  -7.2170024734069600e+01  -1.6057055078473468e+00   5.2907529609700447e+01  -6.3149849764606842e+01  -7.9524993747251571e+01   6.3430089942845569e+01  -1.0478330594710229e+01   5.0697694705192788e+01   7.6154910175201906e+01  -6.4424685381550660e+01  -6.5687207721959425e+01  -4.9001829721500059e+00   4.2624787074804672e+01   7.4796366242131398e+01  -1.7472568497747446e+01  -6.1458741641351367e+01   2.2929233807571805e+01  -6.8367396140642185e+01   6.9173064226830860e+01   3.1690460346495001e+01  -1.8432956458270993e+01  -4.2699194160615647e+01  -4.5356257467230904e+01  -6.2619251749766647e+01   3.8235841672046035e+01   6.9790982077732224e+01   1.7035780445223580e+01  -7.9638057127426407e+01  -7.6826140655589356e+01  -1.6945998490297228e+01  -1.1396626425626039e+01  -2.3100335496990169e+01   7.2661302086273793e+01  -6.1495835995998156e+01   3.9484415258972163e+01  -6.5432742454778747e+01  -4.8102437466430679e+01   2.2333501699535873e+01  -8.3693590054146227e-01   1.3618319599711484e+01  -7.6902487649071261e+01  -2.0109917940623092e+01  -6.7390828052251990e+01   2.3529258008827156e+00   2.5623935435723482e+01  -5.8517131795416184e+01   2.2565914440232291e+01   6.5323996984085056e+01  -1.9582688482283935e+01  -6.2453217460984973e+00  -5.1225866773736612e+00  -1.5314286619105516e+01   5.2784792693697284e+01  -4.5989197029727137e+01   1.9565521376005137e+01   3.7717766518573171e+01   2.5018776592341538e+00  -3.0942181251450521e+01  -4.5240293128993500e+01  -3.3606618993732440e+01  -2.6445427661037741e+01   1.1697300938748441e+01  -4.3463122455153204e+01   7.5300896240072746e+01  -1.7836893097421573e+01   5.5337711635668626e+01  -1.9080539317373436e+01  -4.6624307095363882e+01   6.5270648219283032e+01   4.3784621490065305e+01   4.8133383527460239e+01   1.7776946023934030e+01   5.7131824259241967e+01   5.4570325079639588e+01
