# Supplementary material for: A hybridizing-enhanced differential evolution for optimization
Source: PeerJ Comput Sci. 2023 Jun 1;9:e1420. doi: 10.7717/peerj-cs.1420 (PMC10280462; doi:10.7717/peerj-cs.1420)
Supplement: Supplemental Information 1 [file peerj-cs-09-1420-s001.zip › input_data/shift_data_4.txt]

   4.3453613502650342e+01  -7.5117860955706732e+01   5.4110917436941946e+01   2.1893626834216349e+00  -3.3813797325740467e+00  -3.0849165372014589e+01   7.8077592550813023e+01  -6.9901998485392895e+01   3.7111456001695004e+01   5.2241020487733664e+01  -6.5168662660368099e+01   7.0286667193419618e+01   2.8015519803397126e+01  -2.3158664304371300e+01   5.2329036431540288e+01  -2.5884695102406994e+01  -4.0705861542702593e+00   6.5658505179760283e+01   2.4965562310519545e+00   3.9620575289996623e+01  -1.6991101026996553e+01   3.0565039268957932e+01  -5.3385006623987579e+01   3.8193670640789747e+01   1.0224597533338056e+00   6.4481074281260874e+01   5.3415445151466628e+01  -6.6133393005530081e+00   4.9606375605615966e+01  -2.5645196412524768e+01   2.1183894696265412e+01   3.7718160132746291e+01   9.1173510668414508e+00  -4.4680619595889290e+01  -6.7173548111307227e+01  -2.5823106740518980e+01   7.1045012097361024e+01  -2.6481679653041851e+01   4.2410071325679354e+01  -1.3931229307284227e+01  -6.2170967525882162e+01   5.2548792498441770e+01  -1.2444478688968573e+01  -3.4353325494729603e+01   6.3658410079618164e+01  -1.3101791857323505e+01  -4.1815746036272380e+01  -7.7243631629852402e+01   6.2831970706038192e+00   1.6931656383411706e+00  -2.2965116399789743e+01  -5.4711331266309756e+01  -1.3344592868045254e+01   3.7427666763508540e+01  -7.3204705712015141e+01   4.8511098161577763e+01  -3.3973198362613658e+01   5.2455119552302676e+01   1.3194315551404983e+01  -3.1385275363635827e+00   5.0767696337200562e+01  -2.7327660670190888e+01   6.4007116101685483e+01  -7.2399678971804533e+01  -2.1404479118718058e+01  -6.5080548294391733e+01  -4.8775183841947083e+01   7.5485168395324223e+01   3.9225220214214744e+01   5.8276140307204855e+01  -7.2909856807864202e+01   4.4036630226316220e+01  -3.6355786303223937e+01   8.2996017151975963e+00  -2.8593972673916248e+01   6.1101269489667033e+01   4.9036312833910955e+01  -6.6902004586021349e+00   3.7800892273802731e+01  -4.0403554197588733e+01  -2.2535398873749841e+01  -3.2448871113568948e+01   7.1823194246656811e+01  -6.7574296438868288e+01  -4.1200248059444242e+01   2.7430864920574649e+01   7.0546720098027379e+01   7.8724687545897751e+01  -7.4176416096359688e+01   3.6974668482772387e+01  -6.7468100445097292e+00   4.6363581924868541e+01   3.2721411265768765e+01   2.8759143775682503e+01  -5.0705621042617395e+00   5.9062713672901850e+01   2.7028700461158849e+01   3.1368650696877694e+01   1.2912262423388782e+01   5.6394549895261662e+01
