# Supplementary material for: A hybridizing-enhanced differential evolution for optimization
Source: PeerJ Comput Sci. 2023 Jun 1;9:e1420. doi: 10.7717/peerj-cs.1420 (PMC10280462; doi:10.7717/peerj-cs.1420)
Supplement: Supplemental Information 1 [file peerj-cs-09-1420-s001.zip › input_data/shift_data_5.txt]

  -1.6799910337105352e+01   4.3906964270354706e+01   2.4348491851402670e+01  -5.4897453475230122e+01   5.8499441807390866e+01   1.1845681821854726e-01   7.0903743799265357e+01  -7.7796574718223610e-01   4.4729687108066713e+01  -6.8148774722660320e+01   6.3543236247982463e+01  -2.8828380158556797e+01  -3.8585324864175789e+01  -2.3554992202462159e+01  -4.8753946781509534e+01  -4.7583556830689105e+01  -5.6839653391782036e+01   5.5945444319371802e+01  -4.4917324318046369e+01  -4.5469813405289230e+01  -5.1153902696051588e+01  -6.3642612539065354e+01  -4.1388944071433016e+01   5.6016991425313506e+01   3.7574885244283308e+01   1.0963006695249646e+00   2.5525352705980353e+01   4.4602929411736753e+01   4.1434623059553388e+01   7.1709761913730631e+01  -5.4031515928931313e+01   5.2311782451491695e+01   4.1276622210292402e+00  -6.6381051161503905e+01   1.3673128603805381e+01   4.4272444157056725e+01  -7.3031052347752762e+01  -7.2896808680564547e+01  -5.6663494248252128e+01  -2.3347830373490154e+01   7.3014912751044562e+01  -3.8361393193882606e+01   6.0064590415016085e+01   6.5571105175451891e+01  -2.6435316180081720e+01   2.1640961366538406e+01   3.9637687410990566e+01  -4.9387683481624201e+01   2.1203724342027556e+01   5.0995016457044983e+01  -4.6758406444805864e+01   5.1462882147851815e+01  -2.3339741054614890e+01   4.8972095087623273e+01   3.4002137684264284e+01  -4.6071940570171897e+01   6.8894837120964581e+01  -4.4725079482758900e+00   3.0558913327082493e+01   3.6562882753351147e+00   1.1237043557333308e+01   6.0991068101018243e+01  -4.3118426186553400e+01  -5.1388917403011078e+01  -1.3534792407199177e+01   4.0744012203414002e+01  -1.5386897220922123e+01  -4.7581592038078981e+01  -2.3817383993331987e+01   2.1227224069287644e+01  -3.4045067482648918e+01  -3.5449180880304979e+01   4.5616944714270971e+01  -3.6010187247772791e+01   5.6782926682747387e+01  -4.9351243064436709e+01  -6.3421839877693884e+00  -3.3086282440035731e+01   7.8851030319394084e+01  -3.0733421943491983e+01  -5.6622604269824272e+01   2.3890037063458024e+01   7.9852925538948256e+01   8.1195331030150584e+00  -1.5007137625947195e+01  -6.4962079294473895e+01   2.2333297777144850e+01  -4.2642595266291181e+00   1.0590135944350692e+01   6.8414816701977884e+01  -7.2175689857534920e+01   6.3180564410602955e+01  -4.4253950996442676e+01   6.3845602787959194e+01  -6.6953942769651277e+01  -1.4916129528971453e+01   2.4611006576852418e+01   3.7187537158461069e+01   5.0937022255238617e+01  -6.1466956204486522e+01
