# Supplementary material for: A hybridizing-enhanced differential evolution for optimization
Source: PeerJ Comput Sci. 2023 Jun 1;9:e1420. doi: 10.7717/peerj-cs.1420 (PMC10280462; doi:10.7717/peerj-cs.1420)
Supplement: Supplemental Information 1 [file peerj-cs-09-1420-s001.zip › input_data/shift_data_6.txt]

   4.4867071194977996e+01   8.6557399521842626e-01  -1.2297862364117918e+01   2.9827246270062048e+01   2.6528060932889602e+01  -6.2879900924339843e+01  -2.2494835379763892e+01   9.3017723082107295e+00   1.4887184097844738e+01  -3.1096867523666873e+01   7.4947529730828279e+01  -3.6867813969435083e+01   4.2650615704548827e+01   2.8898146352217609e+01  -6.8854258278782595e+01   4.6481108500846233e+01  -7.2009426277135233e+01  -2.2427439811838532e+01   2.2019082429827691e+01  -5.2816018859304563e+00   3.2117103166932765e+01  -4.7847073361206370e+01  -5.7619817954311117e+00  -4.1628035810602846e+01   3.7602131197975069e+01  -2.0980955632860287e+01   1.3078678517173358e+01  -2.6650161867332720e+01  -6.9270504261027327e+01  -6.9365115086252388e+01  -5.9489254643902768e+01   4.0971999261981011e+00   6.1639159611258265e+01  -3.0644413582349387e+01  -6.5907854617530859e-01  -3.7133125568336396e+01   6.3558572970125169e+01   6.8935908893559088e+01   4.5820774047552035e+01   2.9749417207087120e+01  -1.5450004867953311e+00  -4.6823181569028264e+01  -7.7212630658043835e+01   4.7316530257145189e+01   4.8924031839204957e+01   2.6203121517879481e+01   7.5863351000409267e+01  -4.6597361213805755e+00  -7.6184992043387609e+01   3.8838726784493190e+01  -3.7518933023102086e+01  -2.0707319276736733e+01  -2.7915084114258676e+01  -4.8818708345675240e+01  -1.6031165763750288e+01   4.1970086489790219e+00  -2.0875636609678921e+01   2.3175501126412072e+01   7.0647431607659655e+01   1.1383029935594195e+01  -4.5415872468341078e+01   5.5431424591425554e+01  -4.4046891910977145e+01   2.3887652207113632e+01   3.9770644958955543e+01  -5.4770174834304569e+01  -4.2328440156918226e+01  -5.4093717324591111e+01  -3.3107074402788221e+01   4.9400512338336796e+01   3.4410870426525761e+01  -5.6500741381431340e+01  -7.9603977165931781e+00  -3.0404422781618507e+01   3.2866309337721361e+01   6.4061039082734396e+01   3.3883863517029141e+01   4.6094130708879845e+01  -1.5945175856326316e+01   9.4293827234904199e+00   7.9635433703491202e+01   3.2734254576607725e+01  -7.5383330953951614e+01   7.2356656935232053e+01  -6.1666889554665836e+01   4.4587254731258028e+01  -6.2009731746283236e+01   4.2438540217670862e+01  -1.5454561605795547e+01  -6.4816908605777144e+01   6.2217062703434863e+01  -7.7827143370093381e+01  -4.0798621159418779e+01   5.7574173648643381e+01  -3.0863487250573698e+01  -2.6302203920810570e+00  -4.6114129706339043e+01  -1.7797444024029119e-01   4.8783582881457903e+01   6.5677488663083636e+01
