# Supplementary material for: A hybridizing-enhanced differential evolution for optimization
Source: PeerJ Comput Sci. 2023 Jun 1;9:e1420. doi: 10.7717/peerj-cs.1420 (PMC10280462; doi:10.7717/peerj-cs.1420)
Supplement: Supplemental Information 1 [file peerj-cs-09-1420-s001.zip › input_data/shift_data_7.txt]

   1.5519604466631876e+00   3.7992270681072000e+00   1.3609333677966774e+01  -6.7928874412518397e+01   7.9407748803220557e+01   4.6034135728159043e+01  -6.4280816830825444e+01  -4.7688475683186425e+01  -6.0210807314240753e+01   3.6961469555721379e+01  -6.8581176990913775e+01  -3.8416862878211191e+00   7.2778560590361508e+01  -1.0732157794168288e+01  -5.5376046586491185e+01   1.4785020842582455e+01   1.1845301283451391e+01   4.3978670967732853e+01  -5.0477045313677309e+01  -4.7700586974481396e+01   5.6234719891210403e+01   1.6937211573560361e+01   2.3714916828887027e+01   1.6607143104359096e+01   7.6254154963537189e+01   3.5824721695773576e+00   5.0609754086756027e+01   3.8136936108645486e+01   7.4851780047105478e+00   4.3386725170252248e+01  -7.9310063570416560e+01  -4.2384279911585310e+00  -3.5259247401384286e+01   3.7828924934300105e+01  -4.9258629218329972e+01  -4.9781272471780554e+01  -3.3846433215703087e+01  -5.7003056321760198e+01   2.9632400176316693e+01  -4.8250236645457449e+01  -6.1727300203278332e+01  -1.0734516498974770e+01   6.4981201731125452e+01  -2.0942504974521000e+01   1.9318893225546404e+01   5.2638441758527620e+01   5.4290635573813063e+01  -1.7287910923961505e+01   2.0811009789263437e+00  -6.2935847185056588e+01  -2.7836392460314698e+00  -6.4624808050983034e+01  -6.9148912871791481e+01   5.4221363800680905e+01  -6.1538601956115386e+01  -3.9283076431268398e+01  -7.0665580327932531e+01   3.5914284380112917e+00   4.1137757655762954e+01   4.2292920407975529e+01  -6.2886703155416392e+01   2.3180066916709805e+01  -1.2615330858442618e+01  -2.5865737845127356e+01  -5.4559630553498693e+00  -1.8371071265251871e+01   3.7405244911743907e+01   2.9951231679856420e+01   3.0350843346841089e+01   2.6624130358278819e+01  -4.8241068408005439e+01  -6.7636733347380869e+01   2.9422630569628737e+01  -5.3848016249876480e+01  -6.3609111673947943e+01   4.1660095956949561e+01   2.1232748451285417e+01   5.8803220753932010e+01  -1.4268788664726898e+01   2.4468911934862348e+01   4.9002889231314356e+01   7.1559310700539186e+01  -2.2665056038026265e+01   2.8403168892675623e+01  -6.7940420800792253e+01   4.5347601084666138e+01   7.7131429983829804e+01   2.7943738227683923e+01   5.0408392683793039e+01   1.3855836509659810e+01   7.5044217852430506e+01  -1.1830554200257438e+01   4.3875556273327931e+01  -2.3525714177417434e+01  -3.6678179854842917e+01   2.9831179655078415e+01  -6.7363537097053381e+01  -1.8967990176271641e+01  -7.5010892597497858e+01  -6.8071886146474583e+01
