# Supplementary material for: A hybridizing-enhanced differential evolution for optimization
Source: PeerJ Comput Sci. 2023 Jun 1;9:e1420. doi: 10.7717/peerj-cs.1420 (PMC10280462; doi:10.7717/peerj-cs.1420)
Supplement: Supplemental Information 1 [file peerj-cs-09-1420-s001.zip › input_data/shift_data_8.txt]

   7.5809536201790706e+01   5.0874943496135501e+01   1.5175339549395872e+01   1.1931806696547099e+01   5.7875148867198789e+01   6.7627011010249618e+01  -3.2825950734701912e+01  -2.5753998135101980e+01  -4.7446656658987820e+01   4.0415323917015940e+00  -7.3965092671087518e+01   6.8687477032042807e+01   3.0426477543276960e+01   1.7808069855816697e+01  -5.9769933288809810e+01  -7.3268785026515275e+01  -6.8469940642113770e+01  -5.4292372006127785e+01  -1.1896306989666215e+01   5.8768424679883026e+01   4.0913594793953735e+01  -4.5212298019422356e+01  -4.3092812431553760e+01   5.9101462876005769e+01   3.8286557029134855e+01  -3.7836011330520741e+01  -6.9842432062068227e+01   7.8244332819359528e+01   1.2501694975654445e+01   3.5987455824384227e+01   4.1170040425458012e+01  -5.5130569327217792e+01  -1.9478682549427582e+01  -1.8217608229358497e+01   5.6658489171722181e+01  -6.0772490864979332e+01   3.6746032292370700e+01  -9.4352621256537930e+00  -1.8450545863458210e+01  -1.8324327142128865e+01   2.3033722240027842e+01  -7.2230311852055749e+01  -5.4851297500939708e+01   3.4242901706249867e+01   4.4897694161579693e-01   2.5955457736717293e+01   7.3378181007401167e+01  -1.2911808608524410e+01  -4.8767283469795842e+01   4.8266723141198383e+01   1.8815834121227198e+01   7.7724075465334607e+01   6.8536345878865717e+01   5.0365186096339102e+01  -7.2317278828619649e+01  -7.6505272610348314e+01  -6.4116762124056351e+01  -1.0421019015098466e+01   5.3933413240096257e+01   5.8876326297817911e+01  -6.5583912574492359e+01  -2.8818639492997271e+01  -3.4873958805051615e+01  -4.6625636502460409e+01   4.2927303147934040e+01   3.9184007327623661e+01   5.6111553710005921e+00   6.6688320407033103e+01   3.0601081005577498e+01   7.2368460741065661e+01  -2.3280324909500933e+01  -7.2420753982114022e+01  -5.5612177390424620e+01   4.6134599133457343e+01   2.4207636017449033e+01  -2.2261454734141680e+01  -6.8269716719291040e+01  -4.9128901124526237e+01   5.0558800087570603e+01  -1.8246928201172004e+01   4.3877722902166525e+01   1.2888816712838050e+01  -1.7657507330951049e+01   3.0274288705677861e+01   1.9970276327789890e+01  -3.9565758835322107e+01  -2.1708745258724662e+01  -5.8881563385427725e+01  -2.2435818883793345e+01   4.1192020085264005e+01  -5.7184269678399033e+00   5.0397951514645456e+01  -1.6288933538035053e+00  -1.6810597375412748e+01   2.4289911437914654e+01  -7.9458462968216494e+01   6.1612893185398036e+01   7.8957669846228242e+00   6.4155710555685545e+01   2.5027309407027118e+01
