# Supplementary material for: A hybridizing-enhanced differential evolution for optimization
Source: PeerJ Comput Sci. 2023 Jun 1;9:e1420. doi: 10.7717/peerj-cs.1420 (PMC10280462; doi:10.7717/peerj-cs.1420)
Supplement: Supplemental Information 1 [file peerj-cs-09-1420-s001.zip › input_data/shift_data_9.txt]

  -6.0107960952496171e+00  -6.3449972860258995e+01  -3.6938623728667750e+00  -2.7449007717635965e+00  -5.3547271030744199e+01   3.1015786282259867e+01   2.3200459416583499e+00  -4.6987858548289097e+01   3.5061378905112562e+01  -3.4047417731046465e+00   5.6505019430306277e+01   7.9861565157706650e+01  -6.6743944243874296e+00  -1.6547090679661878e+01  -2.6953053077195328e+01  -3.9963068421912880e+01   2.0709032910274829e+01   5.6716122988944932e+01  -5.2120924802553340e+01   3.6168434860263119e+00  -1.1711530355602278e+01  -3.5690686607589335e+01  -1.3369813753929833e+01  -6.6459762298716129e+01  -2.9224954521853917e+01   1.6189351201145598e+01  -6.5574362345772968e+01  -2.8307945406207793e+01   6.8361557865683722e+01  -7.2969514538054057e+00  -7.9863084107573656e+01  -1.8854595990318153e+01   7.0805190722833004e+01  -5.7159521345589084e+01  -4.0075255315785881e+01   5.5183907586701167e+01  -4.4065190313414291e+01   3.6346402445969360e+01  -6.0140905929794997e+00   4.1179403793615933e+01  -5.7760440696850623e+01  -5.9726791968441937e+01   1.1807386396363100e+01   4.6743163674484549e+01   1.2351877061814008e+01   7.7997777908108105e+01   2.8653301572731365e+01  -2.3960467103850320e+01   1.6429385587772998e+01  -3.1316426299194077e+01   6.4823189445223278e+01   4.3345005867697765e+01   1.9513618396368628e+01  -3.4615612232412964e+01  -2.4594790164658235e+01   7.5361702589020922e+01   4.4135413674700729e+01   2.3897630695205947e+01   4.7479094326253559e+01   6.1138341343560427e+01   3.2102961219895150e+01   3.4469222777741606e+01  -3.5772774496941260e+01   4.6979029908300859e+01  -2.3444331187496118e+01   5.1125731752778279e+01   7.0173568944527574e+01   4.7173250674816416e+01   4.0824091639753476e+01   5.0508189336633393e+01  -6.8861819202481684e+01   7.9404663890322979e+01  -5.8139953416837358e+00   4.4180292321453010e+01  -2.1826953339309874e+01   3.4395226218921692e+01   5.6706141706884239e-01  -6.9398763323854084e+01   1.4984815984491632e+01   9.8022513509738474e+00  -5.3561544182506182e+01  -4.8873075381327922e+01   3.0222066021627768e+01  -5.7736374501947488e+01   2.4753745768570226e+01   3.6205132359734336e+01   1.9659570054923918e+01   1.8393913106244938e+01   2.6497576658845674e+01   6.4770905219377426e+01  -3.5395977923365301e+01  -2.0200958000589608e+01   2.4988840904547374e+00   7.8744908272635627e+01  -5.4326661813224973e+01   5.1794905127861966e+01  -4.3029516024063113e+01   2.9241835712102215e+00   2.6753281330109232e+01   4.2399315145983977e+01
